# Supplementary material for: Sicilian Byzantine Icons through the Use of Non-Invasive Imaging Techniques and Optical Spectroscopy: The Case of the Madonna dell’Elemosina
Source: Molecules. 2021 Dec 15;26(24):7595. doi: 10.3390/molecules26247595 (PMC8709419; doi:10.3390/molecules26247595)
Supplement: Supplementary file 1 [file molecules-26-07595-s001.zip]

Archive with 1 entries (1 files):
- molecules-1498421-supplementary.pdf
